# Supplementary material for: Scarlet Flax Linum grandiflorum (L.) In Vitro Cultures as a New Source of Antioxidant and Anti-Inflammatory Lignans
Source: Molecules. 2021 Jul 27;26(15):4511. doi: 10.3390/molecules26154511 (PMC8348589; doi:10.3390/molecules26154511)
Supplement: Supplementary file 1 [file molecules-26-04511-s001.zip]

Archive with 1 entries (1 files):
- molecules-1285028-supplementary.pdf
